# Supplementary material for: Functional ERAP1 Variants Distinctively Associate with Ankylosing Spondylitis Susceptibility under the Influence of HLA-B27 in Taiwanese
Source: Cells. 2022 Aug 5;11(15):2427. doi: 10.3390/cells11152427 (PMC9368314; doi:10.3390/cells11152427)
Supplement: Supplementary file 1 [file cells-11-02427-s001.zip]

Archive with 1 entries (1 files):
- cells-1784262-supplementary.pdf
